# Supplementary material for: Real-Time Monitoring of the Atrazine Degradation by Liquid Chromatography and High-Resolution Mass Spectrometry: Effect of Fenton Process and Ultrasound Treatment
Source: Molecules. 2022 Dec 17;27(24):9021. doi: 10.3390/molecules27249021 (PMC9785566; doi:10.3390/molecules27249021)
Supplement: Supplementary file 1 [file molecules-27-09021-s001.zip]

Archive with 1 entries (1 files):
- molecules-2028557-supplementary.pdf
